# Supplementary material for: Achievement of 15-Minute Adaptive PCR Benchmark with 1370 nm Laser Heating
Source: Biosensors (Basel). 2025 Apr 17;15(4):258. doi: 10.3390/bios15040258 (PMC12026111; doi:10.3390/bios15040258)
Supplement: Supplementary file 1 [file biosensors-15-00258-s001.zip]

Archive with 1 entries (1 files):
- biosensors-3545306-supplementary.pdf
